# Supplementary material for: Semi-Synthesis of Different Pyranoflavonoid Backbones and the Neurogenic Potential
Source: Molecules. 2023 May 11;28(10):4023. doi: 10.3390/molecules28104023 (PMC10222040; doi:10.3390/molecules28104023)
Supplement: Supplementary file 1 [file molecules-28-04023-s001.zip]

Archive with 1 entries (1 files):
- molecules-2345833-supplementary.pdf
